# Supplementary material for: Enhanced diagnosis and severity assessment of carpal tunnel syndrome using combined shear wave elastography and cross-sectional area analysis: A prospective case-control study
Source: PLoS One. 2025 Mar 24;20(3):e0320011. doi: 10.1371/journal.pone.0320011 (PMC11932468; doi:10.1371/journal.pone.0320011)
Supplement: S1 Data — (XLSX) [file pone.0320011.s001.xlsx]

## Sheet: 대상군
no	1case, 0 control	Lesion site (0: control, 1: Right, 2: Left , 3: both)	NRS, Rt	NRS, Lt	BCTQ-SS	BCTQ-FS	US	SWE, Rt					US	SWE, Lt					Rt. NCS/EMG	Lt.NCS/EMG
							Rt CSA (mm2)	1	2	3	mean	SD	Lt CSA (mm2)	1	2	3	mean	SD	1 normal, 2mild, 3 moderate, 4 severe	1 normal, 2mild, 3 moderate, 4 severe
S01	0	0	0	0	22	16	14	81.5	75.36	86.01	80.9567	4.36479	13.8	112.19	123.5	119.8	118.497	4.70836	1	1
S02	0	0	0	0	22	16	9.7	80.68	76.32	81.3	79.4333	2.21596	7.7	48.28	45.16	42.6	45.3467	2.3226	1	1
S03	0	0	0	0	22	16	8.1	34.66	40.13	41.52	38.77	2.96109	9.3	57.6	47.94	57.84	54.46	4.61138	1	1
S04	1	3	8	8	54	50	20.5	66.6	71.88	63.22	67.2333	3.56368	15	92.18	84.12	77.5	84.6	6.00269	4	2
S05	1	3	3	5	49	17	14	172.07	174.86	202.16	183.03	13.5748	12.9	117.83	79.46	87.82	95.0367	16.4747	4	4
S06	0	0	0	0	22	16	5.6	62.35	70.63	79.93	70.97	7.18103	6.2	47	37.7	52.05	45.5833	5.94339	1	1
S07	1	3	4	4	45	18	11	76.43	76.5	83.22	78.7167	3.18447	13.8	60.92	56.63	48.78	55.4433	5.02666	2	2
S08	0	0	0	0	22	16	6.6	44.63	48.07	51.44	48.0467	2.78022	7.3	34.98	31.76	44.47	37.07	5.39519	1	1
S09	1	3	2	2	44	24	10.1	73.4	84.87	68.77	75.68	6.76763	10.7	57.23	46.55	41.48	48.42	6.56446	2	2
S10	0	0	0	0	22	16	10.6	53.04	56.65	70.27	59.9867	7.41926	11.6	36.43	35.64	36.06	36.0433	0.322731	1	1
S12	1	3	4	4	44	16	12.3	76.37	74.57	59.61	70.1833	7.5125	13.4	143.71	124.06	86.92	118.23	23.5481	4	4
S13	1	2	0	3	36	21	9.8	86.62	105.38	83.03	91.6767	9.79993	15.2	73.85	67.7	62.86	68.1367	4.49726	1	3
S14	0	0	0	0	22	16	6.7	83.49	82.41	87.33	84.41	2.1113	6	78.16	74.04	71.62	74.6067	2.69984	1	1
S15	1	1	3	0	31	19	11.7	134.6	99.13	108.41	114.047	15.0191	11.6	38.84	48.85	61.59	49.76	9.30991	2	1
S16	1	3	2	0	29	16	15.5	82.8	82.62	65.46	76.96	8.13206	12.4	75.07	60.94	46.34	60.7833	11.7295	3	3
S17	0	0	0	0	22	16	7.4	41.19	57.31	64.47	54.3233	9.73584	8.6	34.01	30.31	35.08	33.1333	2.04363	1	1
S18	1	3	0	0	34	16	22.9	58.48	64.76	67.1	63.4467	3.63957	16.9	84.94	89.58	76.2	83.5733	5.54719	3	3
S19	0	0	0	0	22	16	6.2	35.2	34.82	35.26	35.0933	0.194822	7.9	39.37	36.53	38.32	38.0733	1.17247	1	1
S20	0	0	0	0	22	16	7.1	78.31	63.31	84.43	75.35	8.87261	8.5	59.25	53.85	54.27	55.79	2.45259	1	1
S21	0	0	0	0	22	16	9.8	78.94	59.5	65.65	68.03	8.11282	9.1	31.91	31.82	37.35	33.6933	2.58591	1	1
S22	1	3	4	4	67	50	14.9	149	145.67	106.68	133.783	19.2131	12.2	84.15	78.98	75.71	79.6133	3.4746	2	3
S23	0	0	0	0	22	16	10	43.05	50.78	47.56	47.13	3.17037	8.1	56.65	46.8	56.01	53.1533	4.50008	1	1
S24	1	1	6	0	43	23	14.1	84.91	92.08	81.95	86.3133	4.25294	9.3	45.85	39.14	48.01	44.3333	3.77663	2	1
S25	0	0	0	0	22	16	10.8	78.91	74.95	66.24	73.3667	5.29229	12	52.21	39.25	35.09	42.1833	7.29049	1	1
S26	0	0	0	0	22	16	7.5	48.65	44.34	48.79	47.26	2.06554	7	71.38	77.65	88.31	79.1133	6.98867	1	1
S27	1	2	0	5	39	24	9	44.55	47.76	39.02	43.7767	3.60975	14.3	93.84	93.54	91.95	93.11	0.829337	1	2
S28	1	3	3	4	54	26	10.2	164.35	181.1	184.82	176.757	8.90332	17.3	127.95	135.63	131.95	131.843	3.13625	3	3
S29	0	0	0	0	22	16	7	48.89	48.35	51.23	49.49	1.24996	7.3	66.95	69.25	64.14	66.78	2.08961	1	1
S30	1	3	0	0	22	16	11.8	71.77	87.12	93.14	84.01	8.99716	8.5	33.11	29.97	28.89	30.6567	1.78992	2	2
S31	1	3	0	0	24	16	8.5	121.41	101.82	96.96	106.73	10.5682	9.8	156.61	126.21	164.94	149.253	16.6452	2	2
S32	1	1	2	0	28	20	13.6	201.33	198.34	207.7	202.457	3.90337	16.1	107.65	101.65	113.77	107.69	4.94805	3	1
S34	0	0	0	0	22	16	7.2	30.06	35.21	34.12	33.13	2.21596	8.1	43.63	41.52	43.32	42.8233	0.930245	1	1
S35	1	1	4	0	40	30	9.9	78.66	78.56	74.41	77.21	1.98032	8.9	70.98	71.07	80.48	74.1767	4.45728	2	1
S36	0	0	0	0	22	16	7.4	45.13	48.97	52.74	48.9467	3.10681	6.8	49.06	51.63	56.57	52.42	3.11642	1	1
S37	1	3	6	4	58	21	13	118.13	92.52	77.04	95.8967	16.944	14.3	72.57	60.68	48.11	60.4533	9.98704	3	3
S38	1	3	2	2	52	31	10.8	49.42	58.52	64.75	57.5633	6.2949	11.2	107.93	112.05	109.42	109.8	1.70331	4	3
S39	1	2	0	3	39	26	10.36	109.11	118.34	167.17	131.54	25.4744	18.3	223.16	195.31	202.56	207.01	11.7971	1	3
S40	1	3	4	2	42	22	15.9	62.78	55.48	57.17	58.4767	3.12015	10.4	69.29	69.74	71	70.01	0.72374	3	2
S41	1	3	1	0	31	22	15	163.5	158.08	160.3	160.627	2.22473	9.9	73.97	92.34	76.15	80.82	8.19434	3	2
S42	0	0	0	0	22	16	6.6	85	76.03	82.14	81.0567	3.74125	6.1	69.22	69.49	75.84	71.5167	3.05904	1	1
S43	0	0	0	0	22	16	12.5	60.23	64.24	55	59.8233	3.78316	16.3	55.27	61.81	65.5	60.86	4.23006	1	1
S44	1	3	0	0	22	16	15.4	92.28	133.73	130.38	118.797	18.7999	16.5	169.81	188.49	129.98	162.76	24.4013	2	2
S45	1	3	2	1	37	22	12.5	174.5	192.99	164.16	177.217	11.9255	17.6	229.24	206.44	168.88	201.52	24.8862	4	4
S46	1	3	3	4	56	38	13	74.59	85.79	93.62	84.6667	7.80947	13.3	143.19	129.06	118.32	130.19	10.1845	3	2
S47	0	0	0	0	22	16	7.8	72.29	67.35	60.56	66.7333	4.80856	9.2	70.45	58.68	65.16	64.7633	4.81326	1	1
S48	1	3	1	1	42	36	15.2	146.64	158.36	163	156	6.88426	11.2	131.67	122.69	122.16	125.507	4.3635	3	2
S49	1	3	0	0	22	16	16.4	130.11	123.93	112.02	122.02	7.50769	17.6	85.73	71.08	63.22	73.3433	9.32799	2	2
S50	1	3	0	0	22	16	12	79.06	86.14	64.16	76.4533	9.16065	11.5	57.33	59.36	58.66	58.45	0.841942	3	3
S51	1	1	0	0	27	20	10.8	65.87	108.2	138.9	104.323	29.9401	9.1	73.16	77.53	74.37	75.02	1.8423	3	1
																			`
